# Supplementary material for: New Lycopodium alkaloids from Lycopodium obscurum
Source: Nat Prod Bioprospect. 2013 Apr 1;3(2):52–5. doi: 10.1007/s13659-013-0015-x (PMC4131663; doi:10.1007/s13659-013-0015-x)
Supplement: Supplementary file 2 — Supplementary material, approximately 15.8 KB. [file 13659_2013_15_MOESM2_ESM.cif]

 
data_mo_fro_12_0m 
 
_audit_creation_method            SHELXL-97 
_chemical_name_systematic 
; 
 ? 
; 
_chemical_name_common             ? 
_chemical_melting_point           ? 
_chemical_formula_moiety          'C16 H19 N O3' 
_chemical_formula_sum 
 'C16 H19 N O3' 
_chemical_formula_weight          273.32 
_chemical_absolute_configuration  unk 
 
loop_ 
 _atom_type_symbol 
 _atom_type_description 
 _atom_type_scat_dispersion_real 
 _atom_type_scat_dispersion_imag 
 _atom_type_scat_source 
 'C'  'C'   0.0033   0.0016 
 'International Tables Vol C Tables 4.2.6.8 and 6.1.1.4' 
 'H'  'H'   0.0000   0.0000 
 'International Tables Vol C Tables 4.2.6.8 and 6.1.1.4' 
 'N'  'N'   0.0061   0.0033 
 'International Tables Vol C Tables 4.2.6.8 and 6.1.1.4' 
 'O'  'O'   0.0106   0.0060 
 'International Tables Vol C Tables 4.2.6.8 and 6.1.1.4' 
 
_symmetry_cell_setting           'Orthorhombic'
_symmetry_space_group_name_H-M   'P 21 21 21'
_symmetry_space_group_name_Hall  'P 2ac 2ab'
 
loop_ 
 _symmetry_equiv_pos_as_xyz 
 'x, y, z' 
 'x+1/2, -y+1/2, -z' 
 '-x, y+1/2, -z+1/2' 
 '-x+1/2, -y, z+1/2' 
 
_cell_length_a                    8.1260(8) 
_cell_length_b                    12.8706(12) 
_cell_length_c                    12.9226(12) 
_cell_angle_alpha                 90.00 
_cell_angle_beta                  90.00 
_cell_angle_gamma                 90.00 
_cell_volume                      1351.5(2) 
_cell_formula_units_Z             4 
_cell_measurement_temperature     100(2) 
_cell_measurement_reflns_used     9942
_cell_measurement_theta_min       2.23
_cell_measurement_theta_max       30.03

_exptl_crystal_description       'prism'
_exptl_crystal_colour            'colourless'
_exptl_crystal_size_max           0.87 
_exptl_crystal_size_mid           0.36 
_exptl_crystal_size_min           0.30 
_exptl_crystal_density_meas       ? 
_exptl_crystal_density_diffrn     1.343 
_exptl_crystal_density_method     'not measured' 
_exptl_crystal_F_000              584 
_exptl_absorpt_coefficient_mu     0.093 
_exptl_absorpt_correction_type    'multi-scan' 
_exptl_absorpt_correction_T_min   0.9238 
_exptl_absorpt_correction_T_max   0.9727 
_exptl_absorpt_process_details    'sadabs'  
 
_exptl_special_details 
; 
 ? 
; 
 
_diffrn_ambient_temperature       100(2) 
_diffrn_radiation_wavelength      0.71073 
_diffrn_radiation_type            MoK\a 
_diffrn_radiation_source          'fine-focus sealed tube' 
_diffrn_radiation_monochromator   graphite 
_diffrn_measurement_device_type  'Bruker APEX-II CCD'
_diffrn_measurement_method       '\f and \w scans' 
_diffrn_detector_area_resol_mean  ? 
_diffrn_reflns_number             14333 
_diffrn_reflns_av_R_equivalents   0.0293 
_diffrn_reflns_av_sigmaI/netI     0.0235 
_diffrn_reflns_limit_h_min        -11 
_diffrn_reflns_limit_h_max        11 
_diffrn_reflns_limit_k_min        -17 
_diffrn_reflns_limit_k_max        17 
_diffrn_reflns_limit_l_min        -17 
_diffrn_reflns_limit_l_max        17 
_diffrn_reflns_theta_min          2.23 
_diffrn_reflns_theta_max          30.06 
_reflns_number_total              3845 
_reflns_number_gt                 3715 
_reflns_threshold_expression      >2sigma(I) 
 
_computing_data_collection      'Bruker APEX2'
_computing_cell_refinement      'Bruker SAINT'
_computing_data_reduction       'Bruker SAINT' 
_computing_structure_solution   'SHELXS-97 (Sheldrick, 2008)'
_computing_structure_refinement 'SHELXL-97 (Sheldrick, 2008)'
_computing_molecular_graphics   'Bruker SHELXTL'
_computing_publication_material 'Bruker SHELXTL'
 
_refine_special_details 
; 
 Refinement of F^2^ against ALL reflections.  The weighted R-factor wR and 
 goodness of fit S are based on F^2^, conventional R-factors R are based 
 on F, with F set to zero for negative F^2^. The threshold expression of 
 F^2^ > 2sigma(F^2^) is used only for calculating R-factors(gt) etc. and is 
 not relevant to the choice of reflections for refinement.  R-factors based 
 on F^2^ are statistically about twice as large as those based on F, and R- 
 factors based on ALL data will be even larger. 
; 
 
_refine_ls_structure_factor_coef  Fsqd  
_refine_ls_matrix_type            full 
_refine_ls_weighting_scheme       calc  
_refine_ls_weighting_details 
 'calc w=1/[\s^2^(Fo^2^)+(0.0539P)^2^+0.1951P] where P=(Fo^2^+2Fc^2^)/3' 
_atom_sites_solution_primary      direct 
_atom_sites_solution_secondary    difmap 
_atom_sites_solution_hydrogens    geom 
_refine_ls_hydrogen_treatment     constr 
_refine_ls_extinction_method      none 
_refine_ls_extinction_coef        ? 
_refine_ls_abs_structure_details 
 'Flack H D (1983), Acta Cryst. A39, 876-881' 
_refine_ls_abs_structure_Flack    0.0(7) 
_refine_ls_number_reflns          3845 
_refine_ls_number_parameters      182 
_refine_ls_number_restraints      0 
_refine_ls_R_factor_all           0.0335 
_refine_ls_R_factor_gt            0.0321 
_refine_ls_wR_factor_ref          0.0859 
_refine_ls_wR_factor_gt           0.0848 
_refine_ls_goodness_of_fit_ref    1.057 
_refine_ls_restrained_S_all       1.057 
_refine_ls_shift/su_max           0.000 
_refine_ls_shift/su_mean          0.000 
 
loop_ 
 _atom_site_label 
 _atom_site_type_symbol 
 _atom_site_fract_x 
 _atom_site_fract_y 
 _atom_site_fract_z 
 _atom_site_U_iso_or_equiv 
 _atom_site_adp_type 
 _atom_site_occupancy 
 _atom_site_symmetry_multiplicity 
 _atom_site_calc_flag 
 _atom_site_refinement_flags 
 _atom_site_disorder_assembly 
 _atom_site_disorder_group 
O10 O 0.77708(10) 0.58900(6) -0.09234(6) 0.02289(16) Uani 1 1 d . . . 
O9 O 0.82560(10) 0.79513(6) -0.12268(6) 0.02304(16) Uani 1 1 d . . . 
O5 O 0.55182(10) 0.87507(6) 0.38072(7) 0.02497(17) Uani 1 1 d . . . 
N1 N 0.81226(11) 0.82424(6) 0.05096(6) 0.01620(16) Uani 1 1 d . . . 
C16 C 1.13307(14) 0.77998(10) 0.37254(9) 0.0263(2) Uani 1 1 d . . . 
H16A H 1.1384 0.7486 0.4416 0.039 Uiso 1 1 calc R . . 
H16B H 1.1624 0.8537 0.3771 0.039 Uiso 1 1 calc R . . 
H16C H 1.2104 0.7444 0.3264 0.039 Uiso 1 1 calc R . . 
C15 C 0.95820(13) 0.76945(8) 0.32968(8) 0.01855(18) Uani 1 1 d . . . 
H15 H 0.8829 0.8145 0.3713 0.022 Uiso 1 1 calc R . . 
C14 C 0.95709(12) 0.80727(7) 0.21722(7) 0.01647(18) Uani 1 1 d . . . 
H14A H 1.0463 0.7714 0.1791 0.020 Uiso 1 1 calc R . . 
H14B H 0.9819 0.8826 0.2165 0.020 Uiso 1 1 calc R . . 
C13 C 0.79254(12) 0.78898(7) 0.15908(7) 0.01370(16) Uani 1 1 d . . . 
C9 C 0.80715(12) 0.76274(8) -0.03398(8) 0.01657(17) Uani 1 1 d . . . 
C10 C 0.77470(12) 0.64630(7) -0.01698(8) 0.01682(18) Uani 1 1 d . . . 
C1 C 0.83726(13) 0.93706(7) 0.03611(8) 0.01910(19) Uani 1 1 d . . . 
H1A H 0.8434 0.9528 -0.0388 0.023 Uiso 1 1 calc R . . 
H1B H 0.9426 0.9583 0.0683 0.023 Uiso 1 1 calc R . . 
C2 C 0.69614(14) 0.99817(8) 0.08468(9) 0.0222(2) Uani 1 1 d . . . 
H2A H 0.5938 0.9848 0.0453 0.027 Uiso 1 1 calc R . . 
H2B H 0.7205 1.0734 0.0803 0.027 Uiso 1 1 calc R . . 
C3 C 0.66955(13) 0.96812(7) 0.19808(9) 0.0208(2) Uani 1 1 d . . . 
H3A H 0.7662 0.9892 0.2397 0.025 Uiso 1 1 calc R . . 
H3B H 0.5715 1.0045 0.2256 0.025 Uiso 1 1 calc R . . 
C4 C 0.64515(12) 0.85118(7) 0.20600(8) 0.01582(17) Uani 1 1 d . . . 
H4 H 0.5488 0.8351 0.1606 0.019 Uiso 1 1 calc R . . 
C5 C 0.59581(12) 0.81457(8) 0.31393(8) 0.01784(18) Uani 1 1 d . . . 
C6 C 0.58858(13) 0.69830(7) 0.32805(8) 0.01876(18) Uani 1 1 d . . . 
H6A H 0.4848 0.6722 0.2975 0.023 Uiso 1 1 calc R . . 
H6B H 0.5862 0.6826 0.4030 0.023 Uiso 1 1 calc R . . 
C7 C 0.73416(13) 0.63976(7) 0.27843(7) 0.01725(18) Uani 1 1 d . . . 
H7 H 0.7087 0.5637 0.2784 0.021 Uiso 1 1 calc R . . 
C12 C 0.75385(12) 0.67539(7) 0.16817(7) 0.01508(17) Uani 1 1 d . . . 
C11 C 0.74376(12) 0.61057(7) 0.08728(8) 0.01743(18) Uani 1 1 d . . . 
H11 H 0.7158 0.5398 0.0987 0.021 Uiso 1 1 calc R . . 
C8 C 0.89765(13) 0.65704(8) 0.33638(8) 0.01990(19) Uani 1 1 d . . . 
H8A H 0.8828 0.6381 0.4100 0.024 Uiso 1 1 calc R . . 
H8B H 0.9825 0.6105 0.3069 0.024 Uiso 1 1 calc R . . 
 
loop_ 
 _atom_site_aniso_label 
 _atom_site_aniso_U_11 
 _atom_site_aniso_U_22 
 _atom_site_aniso_U_33 
 _atom_site_aniso_U_23 
 _atom_site_aniso_U_13 
 _atom_site_aniso_U_12 
O10 0.0265(4) 0.0208(3) 0.0213(3) -0.0071(3) 0.0005(3) -0.0003(3) 
O9 0.0291(4) 0.0233(4) 0.0167(3) 0.0014(3) 0.0010(3) -0.0022(3) 
O5 0.0279(4) 0.0207(3) 0.0263(4) -0.0060(3) 0.0069(3) -0.0008(3) 
N1 0.0227(4) 0.0109(3) 0.0150(3) 0.0012(3) 0.0000(3) -0.0009(3) 
C16 0.0235(5) 0.0311(5) 0.0244(5) 0.0002(4) -0.0072(4) 0.0004(4) 
C15 0.0191(4) 0.0191(4) 0.0176(4) -0.0004(3) -0.0015(3) 0.0008(3) 
C14 0.0162(4) 0.0146(4) 0.0186(4) 0.0000(3) -0.0008(3) -0.0005(3) 
C13 0.0166(4) 0.0101(3) 0.0144(4) 0.0001(3) 0.0001(3) -0.0002(3) 
C9 0.0157(4) 0.0167(4) 0.0173(4) -0.0013(3) -0.0004(3) 0.0001(3) 
C10 0.0159(4) 0.0147(4) 0.0199(4) -0.0024(3) 0.0001(3) 0.0006(3) 
C1 0.0247(5) 0.0107(4) 0.0219(4) 0.0025(3) 0.0008(4) -0.0022(3) 
C2 0.0228(5) 0.0120(4) 0.0318(5) 0.0050(4) 0.0020(4) 0.0015(4) 
C3 0.0227(5) 0.0100(4) 0.0298(5) -0.0006(3) 0.0049(4) 0.0015(3) 
C4 0.0162(4) 0.0111(4) 0.0202(4) -0.0003(3) 0.0010(3) 0.0003(3) 
C5 0.0163(4) 0.0156(4) 0.0216(4) -0.0010(3) 0.0016(3) -0.0012(3) 
C6 0.0224(4) 0.0139(4) 0.0200(4) 0.0002(3) 0.0040(4) -0.0027(3) 
C7 0.0227(5) 0.0112(4) 0.0178(4) 0.0016(3) 0.0018(3) -0.0001(3) 
C12 0.0165(4) 0.0107(4) 0.0181(4) 0.0011(3) 0.0005(3) 0.0014(3) 
C11 0.0206(4) 0.0114(4) 0.0204(4) -0.0010(3) 0.0001(4) 0.0002(3) 
C8 0.0239(5) 0.0173(4) 0.0186(4) 0.0031(4) -0.0014(4) 0.0019(4) 
 
_geom_special_details 
; 
 All esds (except the esd in the dihedral angle between two l.s. planes) 
 are estimated using the full covariance matrix.  The cell esds are taken 
 into account individually in the estimation of esds in distances, angles 
 and torsion angles; correlations between esds in cell parameters are only 
 used when they are defined by crystal symmetry.  An approximate (isotropic) 
 treatment of cell esds is used for estimating esds involving l.s. planes. 
; 
 
loop_ 
 _geom_bond_atom_site_label_1 
 _geom_bond_atom_site_label_2 
 _geom_bond_distance 
 _geom_bond_site_symmetry_2 
 _geom_bond_publ_flag 
O10 C10 1.2218(12) . ? 
O9 C9 1.2288(12) . ? 
O5 C5 1.2161(13) . ? 
N1 C9 1.3540(12) . ? 
N1 C13 1.4778(12) . ? 
N1 C1 1.4788(12) . ? 
C16 C15 1.5312(15) . ? 
C16 H16A 0.9800 . ? 
C16 H16B 0.9800 . ? 
C16 H16C 0.9800 . ? 
C15 C8 1.5305(14) . ? 
C15 C14 1.5327(13) . ? 
C15 H15 1.0000 . ? 
C14 C13 1.5517(13) . ? 
C14 H14A 0.9900 . ? 
C14 H14B 0.9900 . ? 
C13 C12 1.5000(12) . ? 
C13 C4 1.5631(13) . ? 
C9 C10 1.5375(13) . ? 
C10 C11 1.4457(13) . ? 
C1 C2 1.5256(15) . ? 
C1 H1A 0.9900 . ? 
C1 H1B 0.9900 . ? 
C2 C3 1.5310(15) . ? 
C2 H2A 0.9900 . ? 
C2 H2B 0.9900 . ? 
C3 C4 1.5216(13) . ? 
C3 H3A 0.9900 . ? 
C3 H3B 0.9900 . ? 
C4 C5 1.5257(14) . ? 
C4 H4 1.0000 . ? 
C5 C6 1.5087(13) . ? 
C6 C7 1.5422(14) . ? 
C6 H6A 0.9900 . ? 
C6 H6B 0.9900 . ? 
C7 C12 1.5054(13) . ? 
C7 C8 1.5411(15) . ? 
C7 H7 1.0000 . ? 
C12 C11 1.3399(13) . ? 
C11 H11 0.9500 . ? 
C8 H8A 0.9900 . ? 
C8 H8B 0.9900 . ? 
 
loop_ 
 _geom_angle_atom_site_label_1 
 _geom_angle_atom_site_label_2 
 _geom_angle_atom_site_label_3 
 _geom_angle 
 _geom_angle_site_symmetry_1 
 _geom_angle_site_symmetry_3 
 _geom_angle_publ_flag 
C9 N1 C13 125.71(8) . . ? 
C9 N1 C1 118.23(8) . . ? 
C13 N1 C1 116.05(7) . . ? 
C15 C16 H16A 109.5 . . ? 
C15 C16 H16B 109.5 . . ? 
H16A C16 H16B 109.5 . . ? 
C15 C16 H16C 109.5 . . ? 
H16A C16 H16C 109.5 . . ? 
H16B C16 H16C 109.5 . . ? 
C8 C15 C16 111.20(9) . . ? 
C8 C15 C14 110.61(8) . . ? 
C16 C15 C14 108.68(9) . . ? 
C8 C15 H15 108.8 . . ? 
C16 C15 H15 108.8 . . ? 
C14 C15 H15 108.8 . . ? 
C15 C14 C13 114.58(8) . . ? 
C15 C14 H14A 108.6 . . ? 
C13 C14 H14A 108.6 . . ? 
C15 C14 H14B 108.6 . . ? 
C13 C14 H14B 108.6 . . ? 
H14A C14 H14B 107.6 . . ? 
N1 C13 C12 113.33(7) . . ? 
N1 C13 C14 108.53(8) . . ? 
C12 C13 C14 106.90(7) . . ? 
N1 C13 C4 107.01(7) . . ? 
C12 C13 C4 107.95(8) . . ? 
C14 C13 C4 113.25(7) . . ? 
O9 C9 N1 123.65(9) . . ? 
O9 C9 C10 119.01(9) . . ? 
N1 C9 C10 117.34(8) . . ? 
O10 C10 C11 123.62(9) . . ? 
O10 C10 C9 118.14(9) . . ? 
C11 C10 C9 118.24(8) . . ? 
N1 C1 C2 110.46(8) . . ? 
N1 C1 H1A 109.6 . . ? 
C2 C1 H1A 109.6 . . ? 
N1 C1 H1B 109.6 . . ? 
C2 C1 H1B 109.6 . . ? 
H1A C1 H1B 108.1 . . ? 
C1 C2 C3 111.69(8) . . ? 
C1 C2 H2A 109.3 . . ? 
C3 C2 H2A 109.3 . . ? 
C1 C2 H2B 109.3 . . ? 
C3 C2 H2B 109.3 . . ? 
H2A C2 H2B 107.9 . . ? 
C4 C3 C2 109.43(8) . . ? 
C4 C3 H3A 109.8 . . ? 
C2 C3 H3A 109.8 . . ? 
C4 C3 H3B 109.8 . . ? 
C2 C3 H3B 109.8 . . ? 
H3A C3 H3B 108.2 . . ? 
C3 C4 C5 113.65(8) . . ? 
C3 C4 C13 112.38(8) . . ? 
C5 C4 C13 113.44(8) . . ? 
C3 C4 H4 105.5 . . ? 
C5 C4 H4 105.5 . . ? 
C13 C4 H4 105.5 . . ? 
O5 C5 C6 122.53(9) . . ? 
O5 C5 C4 121.89(9) . . ? 
C6 C5 C4 115.28(8) . . ? 
C5 C6 C7 113.86(8) . . ? 
C5 C6 H6A 108.8 . . ? 
C7 C6 H6A 108.8 . . ? 
C5 C6 H6B 108.8 . . ? 
C7 C6 H6B 108.8 . . ? 
H6A C6 H6B 107.7 . . ? 
C12 C7 C8 108.92(8) . . ? 
C12 C7 C6 109.04(8) . . ? 
C8 C7 C6 112.88(8) . . ? 
C12 C7 H7 108.6 . . ? 
C8 C7 H7 108.6 . . ? 
C6 C7 H7 108.6 . . ? 
C11 C12 C13 123.96(8) . . ? 
C11 C12 C7 122.84(8) . . ? 
C13 C12 C7 113.16(8) . . ? 
C12 C11 C10 121.22(8) . . ? 
C12 C11 H11 119.4 . . ? 
C10 C11 H11 119.4 . . ? 
C15 C8 C7 112.71(8) . . ? 
C15 C8 H8A 109.0 . . ? 
C7 C8 H8A 109.0 . . ? 
C15 C8 H8B 109.0 . . ? 
C7 C8 H8B 109.0 . . ? 
H8A C8 H8B 107.8 . . ? 
 
loop_ 
 _geom_torsion_atom_site_label_1 
 _geom_torsion_atom_site_label_2 
 _geom_torsion_atom_site_label_3 
 _geom_torsion_atom_site_label_4 
 _geom_torsion 
 _geom_torsion_site_symmetry_1 
 _geom_torsion_site_symmetry_2 
 _geom_torsion_site_symmetry_3 
 _geom_torsion_site_symmetry_4 
 _geom_torsion_publ_flag 
C8 C15 C14 C13 50.67(11) . . . . ? 
C16 C15 C14 C13 173.01(8) . . . . ? 
C9 N1 C13 C12 -3.85(14) . . . . ? 
C1 N1 C13 C12 175.25(8) . . . . ? 
C9 N1 C13 C14 114.74(10) . . . . ? 
C1 N1 C13 C14 -66.17(10) . . . . ? 
C9 N1 C13 C4 -122.72(10) . . . . ? 
C1 N1 C13 C4 56.37(11) . . . . ? 
C15 C14 C13 N1 -177.22(7) . . . . ? 
C15 C14 C13 C12 -54.64(10) . . . . ? 
C15 C14 C13 C4 64.11(10) . . . . ? 
C13 N1 C9 O9 -179.34(10) . . . . ? 
C1 N1 C9 O9 1.59(15) . . . . ? 
C13 N1 C9 C10 1.27(14) . . . . ? 
C1 N1 C9 C10 -177.81(9) . . . . ? 
O9 C9 C10 O10 3.81(14) . . . . ? 
N1 C9 C10 O10 -176.76(9) . . . . ? 
O9 C9 C10 C11 -176.44(9) . . . . ? 
N1 C9 C10 C11 2.98(14) . . . . ? 
C9 N1 C1 C2 122.75(10) . . . . ? 
C13 N1 C1 C2 -56.41(12) . . . . ? 
N1 C1 C2 C3 53.25(11) . . . . ? 
C1 C2 C3 C4 -54.62(11) . . . . ? 
C2 C3 C4 C5 -172.60(8) . . . . ? 
C2 C3 C4 C13 56.86(11) . . . . ? 
N1 C13 C4 C3 -56.13(10) . . . . ? 
C12 C13 C4 C3 -178.43(8) . . . . ? 
C14 C13 C4 C3 63.42(10) . . . . ? 
N1 C13 C4 C5 173.23(8) . . . . ? 
C12 C13 C4 C5 50.92(10) . . . . ? 
C14 C13 C4 C5 -67.22(10) . . . . ? 
C3 C4 C5 O5 12.52(14) . . . . ? 
C13 C4 C5 O5 142.53(10) . . . . ? 
C3 C4 C5 C6 -173.57(9) . . . . ? 
C13 C4 C5 C6 -43.56(11) . . . . ? 
O5 C5 C6 C7 -143.00(10) . . . . ? 
C4 C5 C6 C7 43.13(12) . . . . ? 
C5 C6 C7 C12 -50.26(11) . . . . ? 
C5 C6 C7 C8 70.94(11) . . . . ? 
N1 C13 C12 C11 2.34(13) . . . . ? 
C14 C13 C12 C11 -117.19(10) . . . . ? 
C4 C13 C12 C11 120.67(10) . . . . ? 
N1 C13 C12 C7 179.90(8) . . . . ? 
C14 C13 C12 C7 60.38(10) . . . . ? 
C4 C13 C12 C7 -61.77(10) . . . . ? 
C8 C7 C12 C11 115.79(10) . . . . ? 
C6 C7 C12 C11 -120.63(10) . . . . ? 
C8 C7 C12 C13 -61.81(10) . . . . ? 
C6 C7 C12 C13 61.77(10) . . . . ? 
C13 C12 C11 C10 1.70(15) . . . . ? 
C7 C12 C11 C10 -175.63(9) . . . . ? 
O10 C10 C11 C12 175.28(10) . . . . ? 
C9 C10 C11 C12 -4.45(14) . . . . ? 
C16 C15 C8 C7 -170.79(9) . . . . ? 
C14 C15 C8 C7 -49.93(11) . . . . ? 
C12 C7 C8 C15 54.98(10) . . . . ? 
C6 C7 C8 C15 -66.29(10) . . . . ? 
 
_diffrn_measured_fraction_theta_max    0.979 
_diffrn_reflns_theta_full              30.06 
_diffrn_measured_fraction_theta_full   0.979 
_refine_diff_density_max    0.297 
_refine_diff_density_min   -0.275 
_refine_diff_density_rms    0.064 
